# Supplementary material for: Core defense hotspots within Pseudomonas aeruginosa are a consistent and rich source of anti-phage defense systems
Source: Nucleic Acids Res. 2023 May 4;51(10):4995–5005. doi: 10.1093/nar/gkad317 (PMC10250203; doi:10.1093/nar/gkad317)
Supplement: gkad317_Supplemental_Files [file gkad317_supplemental_files.zip]

Archive with 3 entries (3 files):
- supplemental_figures.pdf
- supplemental_figures_legends.docx
- supplemental_table_revisions.xlsx
